# Supplementary material for: A cluster of broadly neutralizing IgG against BK polyomavirus in a repertoire dominated by IgM
Source: Life Sci Alliance. 2023 Jan 30;6(4):e202201567. doi: 10.26508/lsa.202201567 (PMC9887757; doi:10.26508/lsa.202201567)
Supplement: Supplementary file 1 [file LSA-2022-01567_TableS1.xlsx]

## Sheet: Summary Data
Table S1 – B-cell sorting Summary data
		Number of cells		SpecB antibody sequences							SpecB Clonotypes				TotB antibody sequences
Patient	Time Point	PBMC recovered	Enriched B-cells	Per sample	Per patient	Estimated % of BKPyV VLP+ B-cells per sample	IgD cells	IgM cells	IgA cells	IgG cells	Per patient	Singletons	At least 2 cells In clonotype		Per sample	Per patient	IgD cells	IgM cells	IgA cells	IgG cells
2.6	1	12500000	500000	17	98	0.352136	1	55	1	41	49	32	17		72	1412	241	956	149	47
2.6	2	15600000	1800000	31		0.200144									231	Includes 50 cells time point undefined	H-chain not determined For 19 B-cells
2.6	3	38500000	3800000	50		0.0704154									1059
3.1	1	6700000	250000	10	1542	0.414278	32	1189	31	287	318	126	192		36	1691	344	954	273	102
3.1	2	28200000	2400000	860	Includes 7 cells time point undefined (of which, 2 were singleton clonotypes)	1.80903		H-chain not determined For 3 B-cells							709	Includes 132 cells time point undefined	H-chain not determined For 18 B-cells
3.1	3	26900000	2000000	523		1.56627									498
3.1	4	12300000	1200000	142		0.670186									316
3.3	1	7200000	230000	1	12	0.07457	1	7	1	3	11	10	1		20	112	9	68	25	7
3.3	2	4900000	400000	9		0.335565									40		H-chain not determined For 3 B-cells
3.3	3	12000000	1000000	2		0.0573615									52
3.4	1	20000000	1000000	16	54	0.211172	0	42	3	9	34	26	8		113	490	91	349	36	7
3.4	2	16000000	1400000	30	Includes 2 cells time point undefined	0.150141									298	13 cells time point undefined	H-chain not determined For 7 B-cells
3.4	3	6400000	620000	6		0.135582									66
3.12	1	6100000	570000	0	13	0	0	11	0	2	13	13	0		12	99	22	67	8	2
3.12	2	29000000	1300000	12	Includes 1 cell time Point undefined	0.213057									84	Includes 3 cells time point undefined
3.2	1	16500000	1300000	338	387	1.20596	8	321	4	54	210	130	80		418	787	210	514	55	3
3.2	2	10200000	760000	49		0.220116									332	Includes 37 cells Time point Undefined	H-chain not determined For 5 B-cells
Total		269000000	20530000	2096	2106						635	Sum of clonotypes per patient				4591
											11	clonotypes shared between 2 patients
	% CD19+ cells	41.3	8478890								1	clonotype shared between 3 patients
	% BK VLP+	0.79	66983.2
	% MpyV VLP-	86.6	58007.5	→ Expected number of SpecB cells							624	distinct clonotypes
		Number of SpecB cells sorted	11826	20.387	% FACS sorting yield
		Number of antibody sequences obtained	2106	17.8082	%10x Genomics Chromium yield
		with unambiguous patient hashtag

## Sheet: Sheet1
	M0	M3	M9
	0.0064	0.00411111	0.00323684
	M0	M4	M5	M8
	0.0044	0.03025	0.0272	0.0146667
	M0	M4	M7
	0.00130435	0.02175	0.0016
	M0	M7	M12
	0.0022	0.00792857	0.00419355
	M0	M8
	0.000526316	0.0108462
	M3	M9
	0.0384615	0.00973684
