# Supplementary material for: A cluster of broadly neutralizing IgG against BK polyomavirus in a repertoire dominated by IgM
Source: Life Sci Alliance. 2023 Jan 30;6(4):e202201567. doi: 10.26508/lsa.202201567 (PMC9887757; doi:10.26508/lsa.202201567)
Supplement: Supplementary file 3 [file LSA-2022-01567_TableS3.xlsx]

## Sheet: Sheet1
Table S3 : calculation of potential contamination of SpecB repertoire data from total B-cells
Patient 3.1 Expanded (at least 3 cells) clonotypes in TotB data					Patient 3.2 Expanded (at least 2 cells) clonotypes in TotB data
Clonotype ID	Number in TotB dataset	Number in SpecB dataset	BKPyV-specific		Clonotype ID	Number in TotB dataset	Number in SpecB dataset	BKPyV-specific
4968	46	0	No		2501	4	0
5917	5	0	No		6008	3	0
3637	5	0	No		4838	3	0
2468	4	0	No		3039	3	0
2884	3	0	No		2704	3	0
3314	3	0	No		2108	3	0
2886	3	0	No		3578	2	0
6030	3	0	No		2511	2	0
5942	3	0	No		2391	2	0
5471	3	0	No		2381	2	0
4762	3	0	No		1117	2	0
4140	3	0	No		6033	2	0
3865	3	0	No		6011	2	0
3429	3	0	No		5743	2	0
2387	3	0	No		5702	2	0
2194	3	0	No		5542	2	0
2162	3	0	No		5487	2	0
1964	3	0	No		5238	2	0
1607	3	0	No		5223	2	0
					5141	2	0
152	5	158	Yes		5025	2	0
81	3	49	Yes		4856	2	0
304.1	3	17	Yes		4849	2	0
					4835	2	0
Total number of cells: expanded clonotypes in TotB, not found in SpecB					4834	2	0
105					4833	2	0
					4826	2	0
Total number of cells in TotB dataset					4799	2	0
1691					4780	2	0
					4640	2	0
Total number of cells in SpecB dataset					4606	2	0
1542					4577	2	0
					3911	2	0
					3818	2	0
% Contamination	Number of expected TotB expanded clonotype cells in SpecB dataset	Number of observed TotB expanded clonotype cells in SpecB dataset	p (Fisher exact test, number of expected versus number observed)		3535	2	0
20	19.1496	0	<0.001		3400	2	0
10	9.57481	0	0.001		3350	2	0
5	4.7874	0	0.027		3200	2	0
					3187	2	0
					3145	2	0
					2890	2	0
					2753	2	0
					2717	2	0
					2714	2	0
					2580	2	0
					2556	2	0
					2537	2	0
					2507	2	0
					2477	2	0
					2411	2	0
					2380	2	0
					2202	2	0
					2118	2	0
					1976	2	0
					1863	2	0
					1534	2	0
					1524	2	0
					1517	2	0
					1144	2	0
					7088	2	0
					Total number of cells: expanded clonotypes in TotB, not found in SpecB
					127
					Total number of cells in TotB dataset
					787
					Total number of cells in SpecB dataset
					387
					% Contamination	Number of expected TotB expanded clonotype cells in SpecB dataset	Number of observed TotB expanded clonotype cells in SpecB dataset	p (Fisher exact test, number of expected versus number observed)
					20	12.4902	0	<0.001
					10	6.24511	0	0.031
					5	3.12255	0	0.249
